# Supplementary material for: Untargeted metabolomics for triaging of cytochrome b inhibitors during Chagas’ disease drug discovery
Source: PLoS Negl Trop Dis. 2026 Jan 20;20(1):e0013917. doi: 10.1371/journal.pntd.0013917 (PMC12844530; doi:10.1371/journal.pntd.0013917)
Supplement: S1 Table — Column T contains full pathways analysis results for each metabolite. Column Y denotes whether each was observed in the subsequent validation experiment. (XLSX) [file pntd.0013917.s001.xlsx]

## Sheet: Sheet1
Tags	Name	Formula	Annot. DeltaMass [ppm]	Calc. MW	m/z	RT [min]	Reference Ion	Group Area: Cytb	Group Area: Non-Cytb	Group CV [%]: Cytb	Group CV [%]: Non-Cytb	Ratio: (Cytb) / (Non-Cytb)	Log2 Fold Change: (Cytb) / (Non-Cytb)	P-value: (Cytb) / (Non-Cytb)	Adj. P-value: (Cytb) / (Non-Cytb)	Area (Max.)	RSD QC Areas [%]	RSD Corr. QC Areas [%]	Metabolika Pathways	Observed in validation?
C	(4-Ethoxyphenyl)urea	C9 H12 N2 O2	-0.51	180.09	181.097	1.324	[M+H]+1	8.32839e+06	3.32898e+06	30.1234	35.2915	2.502	1.32	0.0170898	0.110544	1.04912e+07	11	3		Y
B	Biotin	C10 H16 N2 O3 S	-0.17	244.088	245.095	1.325	[M+H]+1	6.7181e+07	2.39223e+07	28.2579	23.8567	2.808	1.49	0.005477	0.0677852	7.82547e+07	10	2		Y
C	THREO-SPHINGOSINE, (-)-	C18 H37 N O2	0.37	299.283	300.29	1.683	[M+H]+1	1.11711e+07	2.48249e+07	37.8901	25.6764	0.45	-1.15	0.0260097	0.142037	2.85921e+07	3	1		Y
A	Creatinine	C4 H7 N3 O	-1.61	113.059	114.066	2.868	[M+H]+1	1.84728e+07	8.67585e+06	37.9142	21.7722	2.129	1.09	0.0140859	0.0974858	3.48468e+07	24	5		Y
A	6-OXOPURINE	C5 H2 N4 O	15039.8	136.039	137.046	2.968	[M+H]+1	7.93439e+06	1.18773e+06	74.1751	35.3816	6.68	2.74	0.00750519	0.072701	2.18734e+07	26	7		N
C	ameltolide	C15 H16 N2 O	-0.03	240.126	258.16	3.062	[M+NH4]+1	1.04373e+07	4.99079e+06	11.7359	10.8912	2.091	1.06	0.000186995	0.00870217	1.12017e+07	4	1		N
C	Frovatriptan	C14 H17 N3 O	-0.2	243.137	244.144	3.167	[M+H]+1	2.65832e+06	1.14072e+06	15.7372	11.677	2.33	1.22	0.000598676	0.0174365	2.95117e+06	5	2		Y
D		C14 H27 N O4	0.16	273.194	274.201	3.26	[M+H]+1	3.6857e+06	208609	85.7308	44.4743	17.668	4.14	0.0109109	0.0865666	6.53093e+06	5	2		Y
D		C14 H17 N3 O S	-0.02	275.109	276.116	3.289	[M+H]+1	623752	167033	23.6656	42.3699	3.734	1.9	0.00464675	0.0594393	666121	7	2		N
C	Isovalerylcarnitine	C12 H23 N O4	-0.01	245.163	246.17	3.65	[M+H]+1	9.9345e+08	1.34984e+08	44.0771	8.39143	7.36	2.88	0.00977022	0.0835995	1.19468e+09	1	0		Y
C	cis-2-Carboxycyclohexyl-acetic acid	C9 H14 O4	-1.19	186.089	187.096	3.653	[M+H]+1	1.37096e+06	121739	54.2558	33.3335	11.261	3.49	0.00759252	0.072701	1.80667e+06	16	4		Y
D		C7 H10 N O4 P	0.05	203.035	241.998	4.162	[M+K]+1	1.79902e+06	779681	26.7319	22.4602	2.307	1.21	0.00725334	0.0724298	2.21531e+06	8	3		Y
D		C8 H9 N	-1.04	119.073	120.081	4.169	[M+H]+1	3.48149e+07	1.30503e+07	29.5269	22.9954	2.668	1.42	0.00958024	0.0835995	4.07012e+07	3	1		Y
B	[Similar to: Phenylethanolamine; ΔMass: -35.0372 Da]	C8 H6	-1.19	102.047	120.081	4.169	[M+NH4]+1	3.47575e+07	1.30707e+07	29.518	22.9776	2.659	1.41	0.00971158	0.0835995	3.61225e+08	3	1		Y
B	Phenylalanine	C9 H11 N O2	-103141	148.053	166.086	4.169	[M+NH4]+1	3.11896e+08	1.22388e+08	29.0719	22.3024	2.548	1.35	0.0111079	0.0865666	4.07012e+07	3	0		Y
A	Leucine	C6 H13 N O2	0.31	131.095	132.102	4.192	[M+H]+1	4.2325e+08	2.02238e+08	25.1313	29.6803	2.093	1.07	0.0291897	0.153411	4.55781e+08	6	2	Superpathway of linamarin and lotaustralin biosynthesis;Superpathway of L-threonine metabolism;Superpathway of L-isoleucine biosynthesis I;Superpathway of indole-3-acetate conjugate biosynthesis;Other	N
A	Isoleucine	C6 H13 N O2	0.36	131.095	132.102	4.319	[M+H]+1	6.68511e+08	2.72468e+08	32.8276	18.725	2.454	1.29	0.0301055	0.153831	7.53724e+08	2	0	Superpathway of linamarin and lotaustralin biosynthesis;Superpathway of L-threonine metabolism;Superpathway of L-isoleucine biosynthesis I;Superpathway of indole-3-acetate conjugate biosynthesis;Other	N
B	trans-3-Indoleacrylic acid	C11 H9 N O2	-1.01	187.063	205.097	4.507	[M+NH4]+1	2.9782e+07	1.05761e+07	25.833	23.4877	2.816	1.49	0.0042208	0.0586821	3.43841e+07	1	0		Y
A	Tryptophan	C11 H12 N2 O2	-1.52	204.09	205.097	4.509	[M+H]+1	2.9782e+07	1.05761e+07	25.833	23.4877	2.816	1.49	0.0042208	0.0586821	3.43841e+07	15	6		Y
D		C16 H5 Cl N2 P2 S	0.98	353.934	354.941	4.509	[M+H]+1	726600	307267	27.1224	28.4786	2.365	1.24	0.00993824	0.0836967	840078	1	0		Y
B	Thiamine	C12 H16 N4 O S	-1.2	264.104	265.111	4.553	[M+H]+1	8.58989e+06	3.28323e+06	25.6136	41.0602	2.616	1.39	0.0197291	0.120971	8.98316e+06	15	3		Y
B	Methionine	C5 H11 N O2 S	-114234	132.024	150.058	4.569	[M+NH4]+1	4.51037e+07	1.25409e+07	35.541	47.8313	3.597	1.85	0.0171069	0.110544	5.4346e+07	1	0		N
B	Tyrosine	C9 H11 N O3	-94030.9	164.047	182.081	5.052	[M+NH4]+1	1.81939e+07	6.47594e+06	26.0712	30.4435	2.809	1.49	0.00559661	0.0677852	2.02204e+07	2	1		N
D		C3 H4 Cl2 N2 O13 P2 S	-0.05	439.829	440.836	5.463	[M+H]+1	452194	157451	8.77691	45.3668	2.872	1.52	0.017238	0.110544	491176	7	3		Y
D		C8 H Cl2 N4 O7 P	-0.61	365.896	366.903	5.463	[M+H]+1	1.98772e+06	792835	2.65813	36.9908	2.507	1.33	0.0164248	0.110544	2.03497e+06	10	4		Y
D		C11 H10 Cl N5 O13 P2	0.93	516.944	517.952	5.464	[M+H]+1	2.374e+06	1.01037e+06	4.12985	25.2053	2.35	1.23	0.00562452	0.0677852	2.44336e+06	8	2		Y
D		C4 H10 Br Cl N7 O12 P	-0.39	492.899	493.907	5.465	[M+H]+1	477433	57882.9	3.98579	54.249	8.248	3.04	0.00360406	0.0544764	509197	4	1		N
D		C6 H2 N2 O12	1.17	293.961	294.968	5.465	[M+H]+1	8.11756e+06	2.90641e+06	5.59575	30.7505	2.793	1.48	0.00633337	0.0702702	8.2008e+06	10	4		Y
D		C15 H16 Cl N2 O15 P	-1.32	529.997	531.004	5.466	[M+H]+1	664628	82274.5	11.5783	31.5737	8.078	3.01	0.000199191	0.00870217	8.56201e+06	14	5		N
D		C10 H11 Cl N O13 P	3.13	418.967	419.974	5.466	[M+H]+1	7.94246e+06	1.92124e+06	11.7607	35.9718	4.134	2.05	0.00234336	0.0425786	700540	3	1		Y
D		C10 H22 Cl2 O17 P2	1.11	545.972	546.979	5.466	[M+H]+1	1.36546e+06	251819	14.4862	44.9593	5.422	2.44	0.00364819	0.0544764	1.61312e+06	8	3		N
A	Alanine	C3 H7 N O2	-1.56	89.0475	90.0548	5.467	[M+H]+1	1.87094e+08	8.40907e+07	4.25222	18.8258	2.225	1.15	0.00249746	0.0425786	1.99043e+08	1	0	Superpathway of L-lysine degradation;Methanobacterium thermoautotrophicum biosynthetic metabolism;Peptidoglycan biosynthesis IV (Enterococcus faecium);Superpathway of indole-3-acetate conjugate biosynthesis;Peptidoglycan biosynthesis V (ss-lactam resistance);Other	Y
D		C21 H16 Cl N4 O10 P3 S	-0.23	643.949	644.956	5.468	[M+H]+1	1.1447e+06	397252	5.75237	33.9512	2.882	1.53	0.00792685	0.0738783	1.19278e+06	9	3		N
D		C19 H22 Cl N5 O18 S4	-1.55	770.952	771.959	5.468	[M+H]+1	1.22335e+06	347824	16.7733	50.0599	3.517	1.81	0.0186434	0.117403	1.26937e+06	9	3		N
D		C29 H17 Cl N5 O12 P3	0.23	754.978	755.985	5.474	[M+H]+1	598164	181681	10.9347	48.4456	3.292	1.72	0.0195238	0.120771	759049	26	11		N
D		C3 H N7 O6 P2	2.95	292.947	293.954	5.546	[M+H]+1	2.69009e+06	460024	24.8225	28.0639	5.848	2.55	0.000100577	0.00703036	3.59597e+06	16	4		N
A	Homoserine	C4 H9 N O3	-1.08	119.058	120.065	5.568	[M+H]+1	1.94922e+07	3.99178e+06	28.5748	18.8577	4.883	2.29	0.0002881	0.0111879	2.42423e+07	3	1	Superpathway of L-threonine metabolism;Superpathway of L-isoleucine biosynthesis I;Aspartate superpathway;Superpathway of L-lysine, L-threonine and L-methionine biosynthesis II;Other	Y
D		C10 H21 N8 O15 P3	-0.08	586.034	587.041	5.911	[M+H]+1	4.67846e+06	2.00668e+06	2.99101	19.0541	2.331	1.22	0.00267479	0.0433071	4.8517e+06	8	3		N
D		C7 H23 N8 O8 P3 S2	2.39	504.031	505.038	5.914	[M+H]+1	6.11485e+06	2.89095e+06	3.30372	13.2333	2.115	1.08	0.000964615	0.0249728	6.58379e+06	8	1		N
D		C15 H10 Cl F3 N2 O3	2.6	358.034	341.031	5.915	[M+H-H2O]+1	1.15293e+07	5.28103e+06	3.27515	15.1511	2.183	1.13	0.0013578	0.0291531	1.23981e+07	4	2		N
D		C13 H16 N2 O10 P2	-2.83	422.027	423.034	5.918	[M+H]+1	8.17347e+06	3.45033e+06	2.10966	13.9974	2.369	1.24	0.00095901	0.0249728	8.40543e+06	2	1		N
D		C13 H9 Cl N2 O3	2.81	276.031	259.028	5.918	[M+H-H2O]+1	1.32915e+07	5.85742e+06	3.61246	15.2825	2.269	1.18	0.00123468	0.0291531	1.37202e+07	6	2		Y
D		C6 H10 Cl N4 O5 P S	-0.38	315.98	316.987	5.919	[M+H]+1	1.6327e+06	785674	6.10723	18.9219	2.078	1.06	0.00272606	0.0433071	1.73598e+06	6	2		N
D		C8 H13 N4 O7 P S	-1.89	340.024	341.031	5.92	[M+H]+1	1.15293e+07	5.28103e+06	3.27515	15.1511	2.183	1.13	0.0013578	0.0291531	1.23981e+07	4	2		N
D		C5 H15 N6 O18 P3 S2	-1.47	603.909	604.916	5.922	[M+H]+1	868298	2.10153e+06	31.3676	22.6848	0.413	-1.28	0.00428153	0.0586821	2.90352e+06	2	1		N
D		C5 H7 N8 O P S	0.8	258.02	259.028	5.923	[M+H]+1	1.33022e+07	5.85527e+06	3.62348	15.2625	2.272	1.18	0.00122192	0.0291531	1.37202e+07	2	1		Y
D		C5 H9 N2 O P S	0.35	176.017	177.025	5.925	[M+H]+1	4.86297e+07	2.06183e+07	6.28342	10.9426	2.359	1.24	5.39027e-05	0.00498859	5.00486e+07	2	0		Y
A	Asparagine	C4 H8 N2 O3	-0.1	132.053	133.061	5.935	[M+H]+1	3.98732e+07	1.75351e+07	6.16951	17.7945	2.274	1.19	0.00137632	0.0291531	4.1579e+07	4	1		Y
D		C9 H18 N7 O17 P S	1.51	559.023	560.03	5.936	[M+H]+1	3.82932e+06	1.30561e+06	8.74268	19.6039	2.933	1.55	0.00039915	0.0139503	4.09193e+06	12	3		N
D		C9 H22 N O15 P3	-2.03	477.019	478.027	5.939	[M+H]+1	5.62377e+06	2.19929e+06	7.3233	9.45992	2.557	1.35	8.40119e-06	0.00146811	1.09353e+06	9	2		Y
D		C7 H19 Cl N O13 P3	-2.35	452.975	453.982	5.939	[M+H]+1	982143	371100	12.5063	33.1655	2.647	1.4	0.00743094	0.072701	5.85577e+06	14	5		N
D		C6 H16 N5 O9 P3	-0.62	395.016	396.023	5.941	[M+H]+1	7.4982e+06	2.76264e+06	9.31003	8.6202	2.714	1.44	5.64531e-06	0.00131536	7.83525e+06	5	1		Y
D		C7 H12 N3 O7 P S	-1.63	313.013	314.02	5.941	[M+H]+1	1.38153e+07	4.88903e+06	6.04064	11.9463	2.826	1.5	6.04499e-05	0.00498859	1.41393e+07	5	2		Y
C	ETHYL MERCURY ION	C2 H5 Hg	-1.58	231.009	232.017	5.942	[M+H]+1	1.09568e+07	3.70587e+06	8.7293	7.30404	2.957	1.56	2.11022e-06	0.00131536	1.14776e+07	4	1		Y
D		C4 H13 Cl N5 O7 P3	-0.55	370.971	371.979	5.944	[M+H]+1	1.33012e+06	487417	17.0543	27.0412	2.729	1.45	0.00187909	0.037528	1.38519e+06	7	2		N
D		C7 H14 Cl N O P2 S2	0.64	288.968	289.976	5.945	[M+H]+1	1.8888e+06	654313	12.9038	11.7167	2.887	1.53	4.07366e-05	0.00498859	1.94581e+06	21	10		N
D		C4 H8 N O P S	0.86	149.007	150.014	5.947	[M+H]+1	3.3082e+07	1.04611e+07	9.75593	8.09492	3.162	1.66	3.93723e-06	0.00131536	3.36309e+07	4	1		Y
D		C8 H11 N O9 S2	-1.87	328.987	329.994	5.947	[M+H]+1	6.64681e+06	2.87054e+06	7.69372	13.0042	2.316	1.21	0.000132042	0.00769143	7.29023e+06	3	1		N
D		C4 H N O9	-1.54	206.965	207.972	5.948	[M+H]+1	1.82899e+06	617364	8.34335	14.4098	2.963	1.57	6.42307e-05	0.00498859	2.00329e+06	7	3		N
A	SERINE	C3 H7 N O3	-2.95	105.042	106.05	5.952	[M+H]+1	1.48586e+07	5.08056e+06	10.4776	17.0372	2.925	1.55	0.000130682	0.00769143	1.61646e+07	2	1	Methanobacterium thermoautotrophicum biosynthetic metabolism;Superpathway of L-methionine salvage and degradation;Other	N
D		C5 H4 Cl N O12	-0.77	304.942	305.949	5.954	[M+H]+1	1.26426e+06	532806	3.12546	19.3217	2.373	1.25	0.00259619	0.043208	1.23617e+06	18	6		N
D		C4 H5 Cl N3 P3	1.27	222.939	223.946	5.959	[M+H]+1	1.39369e+06	501908	14.5613	34.5766	2.777	1.47	0.00668753	0.0721013	1.42141e+06	9	3		N
D		C5 H7 O2 P S	0.37	161.99	162.998	5.978	[M+H]+1	7.12362e+06	1.52558e+06	25.8933	20.8361	4.669	2.22	0.000189802	0.00870217	8.26996e+06	5	2		Y
D		C8 H3 O P S	0.69	177.964	178.972	5.98	[M+H]+1	3.18168e+06	828025	24.9757	41.6128	3.842	1.94	0.00467691	0.0594393	3.77489e+06	18	7		N
A	Adenosine monophosphate	C10 H14 N5 O7 P	0.63	347.063	348.071	6.137	[M+H]+1	6.6399e+06	1.93081e+06	52.8183	23.8789	3.439	1.78	0.02169	0.126372	9.70867e+06	2	1	Methanobacterium thermoautotrophicum biosynthetic metabolism;Superpathway of mycolyl-arabinogalactan-peptidoglycan complex biosynthesis;Aspartate superpathway;Peptidoglycan biosynthesis IV (Enterococcus faecium);Superpathway of indole-3-acetate conjugate biosynthesis;Superpathway of histidine, purine, and pyrimidine biosynthesis;Superpathway of purine nucleotide salvage;Other	Y
C	gamma-Glutamylalanine	C8 H14 N2 O5	-0.85	218.09	219.097	6.494	[M+H]+1	4.82057e+06	2.0338e+06	10.1376	45.9577	2.37	1.25	0.0399219	0.178881	5.42911e+06	3	1		Y
D		C11 H21 N2 O4 P3	-2.86	338.07	339.078	6.51	[M+H]+1	76902.8	268779	61.7925	19.9741	0.286	-1.81	0.0210696	0.124888	358607	17	5		N
C	Xipamide	C15 H15 Cl N2 O4 S	0.99	354.044	393.008	6.512	[M+K]+1	1.16359e+06	2.61799e+06	43.8834	5.4763	0.444	-1.17	0.0322268	0.155356	2.89088e+06	10	3		N
D		C25 H14 N O13 P S	0.06	598.992	600	6.512	[M+H]+1	263999	613208	48.6111	7.35708	0.431	-1.22	0.0388735	0.177599	688675	7	2		Y
D		C8 H12 Cl O16 P	2.38	429.956	430.963	6.513	[M+H]+1	955245	1.98059e+06	41.5194	2.56388	0.482	-1.05	0.0421792	0.183126	2.07625e+06	5	2		Y
A	INOSINE-MONOPHOSPHATE	C10 H13 N4 O8 P	0.65	348.047	349.055	6.519	[M+H]+1	2.41529e+06	53351.9	81.9903	3.80295	45.271	5.5	0.0139557	0.0974858	3.85039e+06	11	4	Superpathway of histidine, purine, and pyrimidine biosynthesis;Superpathway of purine nucleotide salvage;Other	Y
A	ASPARTATE	C4 H7 N O4	0.11	133.038	134.045	6.577	[M+H]+1	1.28218e+06	2.90461e+06	40.0794	18.2838	0.441	-1.18	0.0258793	0.142037	2.97301e+06	5	2	Methanobacterium thermoautotrophicum biosynthetic metabolism;Superpathway of L-isoleucine biosynthesis I;Aspartate superpathway;Peptidoglycan biosynthesis IV (Enterococcus faecium);Superpathway of indole-3-acetate conjugate biosynthesis;Peptidoglycan biosynthesis V (ss-lactam resistance);Superpathway of histidine, purine, and pyrimidine biosynthesis;Superpathway of L-lysine, L-threonine and L-met…	Y
D		C3 H6 N3 P3 S	-2.05	208.949	209.956	6.586	[M+H]+1	290691	737498	43.6087	13.7768	0.394	-1.34	0.0220791	0.127162	774084	9	2		Y
A	UDP-GlcNAc	C17 H27 N3 O17 P2	2.48	607.083	608.091	6.917	[M+H]+1	4.62077e+06	9.72394e+06	29.6391	23.8957	0.475	-1.07	0.0134082	0.0956361	1.25282e+07	5	2	Superpathway of mycolyl-arabinogalactan-peptidoglycan complex biosynthesis;Kanamycin biosynthesis;Superpathway of butirocin biosynthesis;Peptidoglycan biosynthesis IV (Enterococcus faecium);Chitin biosynthesis;Peptidoglycan biosynthesis V (ss-lactam resistance);Other	Y
D		C21 H22 N3 O15 P S3	-0.31	682.995	684.002	6.918	[M+H]+1	422405	896998	26.7426	20.7985	0.471	-1.09	0.00679016	0.0721013	1.06015e+06	7	2		Y
D		C39 H14 N3 O3 P S2	-0.87	667.021	668.028	6.918	[M+H]+1	248974	505572	37.0126	23.9883	0.492	-1.02	0.0221942	0.127162	700230	6	2		Y
C	Citicoline	C14 H26 N4 O11 P2	1.43	488.108	489.115	6.951	[M+H]+1	1.01713e+06	396104	49.6111	44.1333	2.568	1.36	0.0440474	0.18889	1.56031e+06	6	2		Y
A	ADENOSINE 5'-DIPHOSPHATE	C10 H15 N5 O10 P2	0.94	427.03	428.037	7.415	[M+H]+1	2.16109e+07	9.88163e+06	26.7524	14.5751	2.187	1.13	0.00446791	0.0594393	2.78829e+07	2	1	Superpathway of L-lysine degradation;Methanobacterium thermoautotrophicum biosynthetic metabolism;Superpathway of L-threonine metabolism;Superpathway of L-isoleucine biosynthesis I;Aspartate superpathway;Superpathway of butirocin biosynthesis;Superpathway of L-arginine and L-ornithine degradation;Superpathway of L-arginine, putrescine, and 4-aminobutanoate degradation;Peptidoglycan biosynthesis I…	N
C	Phosphoarginine	C6 H15 N4 O5 P	0.21	254.078	255.085	7.818	[M+H]+1	2.87462e+06	1.66105e+07	88.049	37.1477	0.173	-2.53	0.0272158	0.147472	2.82245e+07	3	1		Y
