# Supplementary material for: Untargeted metabolomics for triaging of cytochrome b inhibitors during Chagas’ disease drug discovery
Source: PLoS Negl Trop Dis. 2026 Jan 20;20(1):e0013917. doi: 10.1371/journal.pntd.0013917 (PMC12844530; doi:10.1371/journal.pntd.0013917)
Supplement: S2 Table — (XLSX) [file pntd.0013917.s002.xlsx]

## Sheet: Sheet1
Name	Formula	m/z	RT [min]	Group Area: Cytb	Group Area: Non-Cytb	Group Area: Other OXPHOS	Group CV [%]: Cytb	Group CV [%]: Non-Cytb	Group CV [%]: Other OXPHOS	Ratio: (Cytb) / (Non-Cytb)	Ratio: (Cytb) / (Other OXPHOS)	Ratio: (Non-Cytb) / (Other OXPHOS)	Log2 Fold Change: (Cytb) / (Non-Cytb)	Log2 Fold Change: (Cytb) / (Other OXPHOS)	Log2 Fold Change: (Non-Cytb) / (Other OXPHOS)	P-value: (Cytb) / (Non-Cytb)	P-value: (Cytb) / (Other OXPHOS)	P-value: (Non-Cytb) / (Other OXPHOS)	Adj. P-value: (Cytb) / (Non-Cytb)	Adj. P-value: (Cytb) / (Other OXPHOS)	Adj. P-value: (Non-Cytb) / (Other OXPHOS)
	C14 H27 N O4	274.201	3.106	2.55345e+06	134052	132773	84.4646	206.237	16.0604	19.048	19.232	1.01	4.25	4.27	0.01	1.89043e-08	5.35596e-05	0.968901	8.68778e-07	0.00435481	1
Inosine-monophosphate	C10 H13 N4 O8 P	349.055	6.323	1.01695e+06	53640.4	43445.4	25.3081	246.66	48.6904	18.959	23.408	1.235	4.24	4.55	0.3	1.9817e-10	3.40231e-07	0.612034	3.4911e-08	8.9906e-05	1
Isovalerylcarnitine	C12 H23 N O4	246.17	3.49	4.7786e+08	7.75384e+07	4.4436e+07	24.1631	136.535	54.3528	6.163	10.754	1.745	2.62	3.43	0.8	4.15841e-09	2.54655e-07	0.19253	3.58318e-07	8.97233e-05	1
cis-2-Carboxycyclohexyl-acetic acid	C9 H14 O4	187.096	3.49	351635	70913.3	66889.2	47.9747	125.262	27.7647	4.959	5.257	1.06	2.31	2.39	0.08	1.9548e-07	3.51942e-05	0.636998	5.26839e-06	0.00338184	1
	C10 H11 Cl N O13 P	419.974	5.288	1.12635e+06	371080	1.28613e+06	44.8318	104.667	96.775	3.035	0.876	0.289	1.6	-0.19	-1.79	0.000144956	0.898543	0.0367481	0.00156346	1	0.442072
	C5 H7 O2 P S	162.998	5.763	2.8655e+06	980294	1.36009e+06	22.2623	71.7267	20.9161	2.923	2.107	0.721	1.55	1.08	-0.47	1.06736e-05	0.0488892	0.572766	0.000154548	1	1
Homoserine	C4 H9 N O3	120.065	5.408	1.05994e+07	3.86276e+06	7.26783e+06	20.3348	49.2724	68.3542	2.744	1.458	0.531	1.46	0.54	-0.91	1.05503e-06	0.0746749	0.209826	1.99136e-05	1	1
	C6 H2 N2 O12	294.968	5.285	1.02272e+06	415078	1.14172e+06	33.9949	71.4216	80.1785	2.464	0.896	0.364	1.3	-0.16	-1.46	0.000329977	0.956241	0.0383315	0.00317078	1	0.450182
	C11 H10 Cl N5 O13 P2	517.952	5.282	243198	101705	305635	43.762	85.2764	80.4001	2.391	0.796	0.333	1.26	-0.33	-1.59	0.00305131	0.951032	0.119963	0.0220907	1	0.960611
	C4 H8 N O P S	150.014	5.768	1.53531e+07	7.68249e+06	1.11444e+07	24.9458	49.1033	51.6624	1.998	1.378	0.689	1	0.46	-0.54	0.00049545	0.34951	0.413865	0.00451457	1	1
	C8 H Cl2 N4 O7 P	366.903	5.286	456047	231549	475302	34.2998	62.1987	72.8096	1.97	0.959	0.487	0.98	-0.06	-1.04	0.000938353	0.934649	0.0756669	0.0079987	1	0.72054
	C3 H4 Cl2 N2 O13 P2 S	440.836	5.288	98345.4	52866	89756	24.4857	51.2902	56.2286	1.86	1.096	0.589	0.9	0.13	-0.76	0.000417167	0.882182	0.0679906	0.00390218	1	0.680658
Ethyl mercury ion	C2 H5 Hg	232.017	5.763	3.11586e+06	1.6974e+06	2.26696e+06	29.6247	53.8292	48.0706	1.836	1.374	0.749	0.88	0.46	-0.42	0.0031317	0.359701	0.660177	0.0225184	1	1
L-(-)-Asparagine	C4 H8 N2 O3	133.061	5.758	1.52885e+07	8.57708e+06	1.27441e+07	17.2814	26.6824	50.2498	1.782	1.2	0.673	0.83	0.26	-0.57	2.8685e-05	0.183337	0.306342	0.000374322	1	1
	C6 H16 N5 O9 P3	396.023	5.761	2.4246e+06	1.36094e+06	1.8705e+06	35.3477	66.2062	51.5762	1.782	1.296	0.728	0.83	0.37	-0.46	0.0484791	0.699774	0.726547	0.215304	1	1
	C5 H9 N2 O P S	177.025	5.751	1.79671e+07	1.0589e+07	1.47746e+07	25.0295	41.0819	51.288	1.697	1.216	0.717	0.76	0.28	-0.48	0.00355588	0.438621	0.583246	0.0250571	1	1
	C9 H22 N O15 P3	478.026	5.759	1.55045e+06	922621	1.20599e+06	46.9375	80.1281	54.1969	1.68	1.286	0.765	0.75	0.36	-0.39	0.130522	0.772478	0.830773	0.477377	1	1
	C7 H12 N3 O7 P S	314.02	5.764	4.46306e+06	2.70456e+06	3.53264e+06	35.3839	62.3552	48.9089	1.65	1.263	0.766	0.72	0.34	-0.39	0.0469228	0.63868	0.782528	0.211053	1	1
D-(-)-Alanine	C3 H7 N O2	90.0548	5.289	6.18722e+07	3.75883e+07	6.26538e+07	18.3245	30.9192	46.1102	1.646	0.988	0.6	0.72	-0.02	-0.74	0.000463434	0.989011	0.0321652	0.00425956	1	0.404745
gamma-Glutamylalanine	C8 H14 N2 O5	219.097	6.31	1.24341e+06	763733	1.09629e+06	21.082	52.0725	66.5786	1.628	1.134	0.697	0.7	0.18	-0.52	0.0115542	0.515448	0.679913	0.0653091	1	1
Adenosine monophosphate	C10 H14 N5 O7 P	348.071	5.949	1.46208e+06	898676	1.5513e+06	31.2426	34.0998	82.4317	1.627	0.942	0.579	0.7	-0.09	-0.79	0.011466	0.650567	0.53478	0.0653091	1	1
	C5 H7 N8 O P S	259.028	5.744	3.14065e+06	2.01434e+06	2.62862e+06	31.3247	45.3122	44.7351	1.559	1.195	0.766	0.64	0.26	-0.38	0.0513595	0.715496	0.720283	0.223105	1	1
2-Chloro-5-nitrobenzanilide	C13 H9 Cl N2 O3	259.028	5.742	3.14065e+06	2.01543e+06	2.61501e+06	31.0766	45.0713	44.9797	1.558	1.201	0.771	0.64	0.26	-0.38	0.0512639	0.701173	0.734976	0.223105	1	1
trans-3-Indoleacrylic acid	C11 H9 N O2	205.097	4.35	2.12259e+07	1.42681e+07	1.3719e+07	25.8112	33.0935	17.9652	1.488	1.547	1.04	0.57	0.63	0.06	0.0342324	0.0458547	0.634599	0.164471	1	1
DL-Tryptophan	C11 H12 N2 O2	205.097	4.351	2.12225e+07	1.44678e+07	1.37287e+07	25.7926	33.0161	17.7409	1.467	1.546	1.054	0.55	0.63	0.08	0.0344248	0.0461747	0.635648	0.164647	1	1
Frovatriptan	C14 H17 N3 O	244.144	2.985	363114	248539	226994	17.9127	25.9041	78.0858	1.461	1.6	1.095	0.55	0.68	0.13	0.0258025	0.00135722	0.0709758	0.128044	0.0693535	0.694642
	C7 H10 N O4 P	241.998	4.018	1.88116e+06	1.38223e+06	1.22407e+06	29.9038	33.7231	18.8773	1.361	1.537	1.129	0.44	0.62	0.18	0.108043	0.0677628	0.53464	0.409326	1	1
	C8 H9 N	120.081	4.01	2.84975e+07	2.15266e+07	1.87589e+07	30.4219	31.8188	20.5366	1.324	1.519	1.148	0.4	0.6	0.2	0.163159	0.103649	0.580855	0.563593	1	1
[Similar to: Phenylethanolamine; ?Mass: -35.0372 Da]	C8 H6	120.081	4.01	2.84975e+07	2.15434e+07	1.87672e+07	30.4124	31.8576	20.5272	1.323	1.518	1.148	0.4	0.6	0.2	0.164482	0.103968	0.580059	0.566312	1	1
Phenylalanine	C9 H11 N O2	166.086	4.013	1.951e+08	1.49342e+08	1.29868e+08	28.8403	29.5055	19.3276	1.306	1.502	1.15	0.39	0.59	0.2	0.168725	0.0930259	0.538508	0.57161	1	1
Biotin	C10 H16 N2 O3 S	245.095	1.211	3.65361e+07	2.81536e+07	2.94825e+07	36.0258	27.2586	23.6874	1.298	1.239	0.955	0.38	0.31	-0.07	0.557842	0.626244	0.95157	1	1	1
	C16 H5 Cl N2 P2 S	354.941	4.348	548232	443605	404200	29.3965	28.5944	26.4214	1.236	1.356	1.097	0.31	0.44	0.13	0.136212	0.0937308	0.587643	0.493068	1	1
Thiamine	C12 H16 N4 O S	265.112	4.356	8.88032e+06	7.52391e+06	7.67487e+06	38.205	36.6793	32.0376	1.18	1.157	0.98	0.24	0.21	-0.03	0.900461	0.937044	0.996758	1	1	1
(4-Ethoxyphenyl)urea	C9 H12 N2 O2	181.097	1.209	4.21921e+06	3.59936e+06	3.71194e+06	34.7938	25.8942	24.3604	1.172	1.137	0.97	0.23	0.18	-0.04	0.571493	0.598522	0.93035	1	1	1
Citicoline	C14 H26 N4 O11 P2	489.115	6.759	281159	246548	213708	25.9847	43.5105	58.0731	1.14	1.316	1.154	0.19	0.4	0.21	0.871205	0.476158	0.633767	1	1	1
Creatinine	C4 H7 N3 O	114.066	2.705	8.63706e+07	8.51479e+07	8.34115e+07	43.4202	37.1556	45.6995	1.014	1.035	1.021	0.02	0.05	0.03	0.81931	0.999526	0.903647	1	1	1
	C39 H14 N3 O3 P S2	668.028	6.744	227383	468189	230361	22.6248	29.0036	17.6868	0.486	0.987	2.032	-1.04	-0.02	1.02	1.02571e-07	0.948397	0.000358814	2.93021e-06	1	0.0223098
	C21 H22 N3 O15 P S3	684.002	6.744	158498	345000	168065	24.7341	30.9657	25.3096	0.459	0.943	2.053	-1.12	-0.08	1.04	2.67907e-05	0.866062	0.0180622	0.000353973	1	0.279354
UDP-GlcNAc	C17 H27 N3 O17 P2	608.09	6.743	2.71347e+06	6.16168e+06	3.05e+06	17.8842	28.6885	20.5661	0.44	0.89	2.02	-1.18	-0.17	1.01	7.8703e-08	0.929077	0.000358633	2.59966e-06	1	0.0223098
	C8 H12 Cl O16 P	430.963	6.329	402194	1.07471e+06	517803	40.2972	40.1674	74.4686	0.374	0.777	2.076	-1.42	-0.36	1.05	8.708e-06	0.985319	0.00364917	0.000133396	1	0.0756308
Threo-sphingosine, (-)-	C18 H37 N O2	300.29	1.486	4.45589e+06	1.30351e+07	5.06458e+06	41.624	72.6163	51.1757	0.342	0.88	2.574	-1.55	-0.18	1.36	0.468839	0.998535	0.748244	1	1	1
Aspartate	C4 H7 N O4	134.045	6.399	899092	3.09786e+06	2.78515e+06	34.6524	27.4468	47.8155	0.29	0.323	1.112	-1.78	-1.63	0.15	3.15769e-09	7.77009e-05	0.95063	3.33768e-07	0.00586642	1
	C25 H14 N O13 P S	600	6.329	150101	553526	235928	57.268	49.8049	92.643	0.271	0.636	2.346	-1.88	-0.65	1.23	7.23229e-06	0.980351	0.00352327	0.000114097	1	0.0753044
	C3 H6 N3 P3 S	209.956	6.401	88878.5	340086	350403	57.654	32.1075	45.456	0.261	0.254	0.971	-1.94	-1.98	-0.04	9.49332e-09	4.84005e-05	0.992311	5.01722e-07	0.00426328	1
Phosphoarginine	C6 H15 N4 O5 P	255.085	7.639	515736	4.55112e+06	1.69315e+06	47.6394	44.6979	33.3635	0.113	0.305	2.688	-3.14	-1.72	1.43	1e-15	0.00104772	0.00028376	1.057e-12	0.0582862	0.0209368
